# Supplementary material for: Integration Viewpoint Using UHPLC-MS/MS, In Silico Analysis, Network Pharmacology, and In Vitro Analysis to Evaluate the Bio-Potential of Muscari armeniacum Extracts
Source: Molecules. 2025 Jul 4;30(13):2855. doi: 10.3390/molecules30132855 (PMC12250750; doi:10.3390/molecules30132855)
Supplement: Supplementary file 1 [file molecules-30-02855-s001.zip]

Archive with 1 entries (1 files):
- molecules-3702500-supplementary.pdf
